# Supplementary material for: Structure and Dynamics of the Unassembled Nucleoprotein of Rabies Virus in Complex with Its Phosphoprotein Chaperone Module
Source: Viruses. 2022 Dec 16;14(12):2813. doi: 10.3390/v14122813 (PMC9786881; doi:10.3390/v14122813)
Supplement: Supplementary file 1 [file viruses-14-02813-s001.zip]

Archive with 1 entries (1 files):
- viruses-2038678-supplementary.pdf
